# Supplementary material for: Antagonism Between DUX4 and DUX4c Highlights a Pathomechanism Operating Through β-Catenin in Facioscapulohumeral Muscular Dystrophy
Source: Front Cell Dev Biol. 2022 Sep 7;10:802573. doi: 10.3389/fcell.2022.802573 (PMC9490378; doi:10.3389/fcell.2022.802573)
Supplement: Supplementary file 1 [file Table2.XLSX]

## Sheet: Foglio1
	GEO2R Analysis			Up in DUX4_Down in DUX4c
				Down in DUX4_Up in DUX4c
				Up in DUX4_ Up in DUX4c
				Down in DUX4_Down inDUX4c
		Log2FC
	Gene Symbol	DUX4 vs CTRL	DUX4C vs CTRL	Gene Symbol	DUX4 vs CTRL	DUX4C vs CTRL	Gene Symbol	DUX4 vs CTRL	DUX4C vs CTRL
	HHIP	2.948	-0.754	RHAG	5.808	0.939	THEM6	-0.312	0.521
	GLP1R	1.931	-0.905	CDH20	4.62	1.535	H1-0	-0.327	0.693
	RET	1.787	-0.916	CHRDL1	4.446	1.386	TMEM9	-0.327	0.46
	SEMA3C	1.6	-0.766	TLCD4	4.26	2.792	SNX10	-0.328	1.317
	SLC2A13	1.404	-0.486	TPH1	4.103	1.551	NDC1	-0.345	0.475
	NDRG1	1.387	-0.646	ANGPT2	3.952	3.086	GNE	-0.348	0.444
	VAV3	1.3	-0.705	RGS2	3.777	0.7	TBC1D24	-0.358	0.401
	IGFBP3	1.184	-1.065	OSR2	3.75	1.335	FOXP1	-0.359	0.619
	GPER1	1.176	-0.676	EFEMP1	3.568	0.712	SLC16A9	-0.359	0.402
	MILR1	1.039	-0.426	PTPN22	3.412	1.538	ZHX3	-0.36	0.561
	LBH	0.99	-0.586	CDH10	3.358	1.661	ADAM12	-0.362	0.47
	LMBR1L	0.789	-0.57	SOBP	3.358	1.351	RGS4	-0.362	2.328
	RIN2	0.768	-0.488	SORD	3.287	1.292	LRRC8C	-0.387	0.493
	DOCK11	0.765	-0.396	ADAMTS1	3.254	1.276	PRKCB	-0.389	1.44
	FILIP1	0.733	-0.89	FAM171B	3.242	1.021	SERPINB8	-0.389	1.84
	MBOAT2	0.732	-0.546	SLC16A2	3.163	2.194	DOCK8	-0.391	0.662
	PDLIM3	0.709	-0.522	BACE2	3.123	2.369	CPT1A	-0.395	0.412
	POT1	0.67	-0.692	EOMES	3.094	0.692	MGAT4B	-0.401	0.571
	PTPRE	0.669	-0.381	VEGFD	3.092	1.235	NRN1	-0.407	1.19
	YIPF7	0.638	-0.542	CHRM3	3.079	0.542	PCOLCE	-0.411	0.485
	NET1	0.627	-0.627	NRP2	3.062	0.64	DGKG	-0.413	0.684
	VGLL2	0.598	-0.545	NFIB	3.017	1.703	LORICRIN	-0.428	0.472
	CNTFR	0.589	-0.801	PTPRZ1	3.006	1.714	LDHB	-0.438	0.419
	LMCD1	0.589	-0.864	MID2	2.962	1.282	DDIAS	-0.44	0.748
	PPP1R14C	0.534	-0.536	SEPTIN6	2.935	1.549	ANG	-0.449	0.473
	UNC5A	0.533	-0.725	NFIB	2.83	1.859	RCL1	-0.472	0.521
	TUBB2B	0.517	-0.566	ATP8A1	2.73	0.861	P3H2	-0.484	2.343
	GPRC5B	0.501	-0.577	MORC4	2.717	0.53	SRGAP1	-0.498	0.763
	FZD2	0.483	-0.637	NSG1	2.665	0.428	ATXN7L1	-0.511	0.37
	NUPR1	0.48	-0.889	TLL1	2.653	0.46	MMP2	-0.512	0.513
	KLF3	0.476	-0.582	PLEKHG1	2.627	0.571	PHYHIPL	-0.534	0.597
	TLR4	0.472	-0.519	SLC16A4	2.592	1.265	IFI30	-0.538	0.465
	RNF128	0.447	-0.665	EPHA3	2.56	0.649	RARG	-0.545	0.4
	GATM	0.445	-0.602	MAPKBP1	2.48	0.628	ABCB6	-0.596	0.345
	TMEM175	0.411	-0.493	SH3BGRL2	2.445	1.02	FNDC1	-0.613	0.599
	RFLNB	0.409	-0.645	SLC7A11	2.435	0.664	CRIM1	-0.618	1.154
	TMEM54	0.408	-0.669	TOX3	2.414	0.563	RETSAT	-0.653	0.866
	RHOQ	0.396	-0.607	MCUB	2.387	0.713	SLC25A32	-0.659	1.206
	SLC7A2	0.39	-0.338	B4GALT4	2.385	1.134	LURAP1L	-0.672	1.086
	SLC52A1	0.3	-0.51	UNC13B	2.319	0.827	RDH5	-0.726	0.513
	TSPAN5	0.288	-0.502	COL12A1	2.305	0.638	GAL	-0.728	0.649
				ACSL1	2.297	0.664	GREB1	-0.769	1.656
				ETV5	2.271	1.355	STAMBPL1	-0.78	0.622
				NEK1	2.252	0.783	SLC52A2	-0.932	0.91
				MERTK	2.239	0.961	GJB3	-0.949	0.545
				LIFR	2.225	0.661	NR1D1	-0.962	0.617
				PIK3R5	2.219	1.412	LRRC17	-1.029	0.474
				AR	2.198	1.054
				KITLG	2.167	1.518
				CH25H	2.142	4.033
				RCAN2	2.083	0.743
				LIN7A	2.081	0.994
				APBB1IP	2.07	1.373
				ETV5	2.051	1.224
				PNP	2.014	1.346
				SAMD10	1.997	0.635
				TMEM198B	1.963	0.41
				LONRF3	1.961	0.811
				SLC35G2	1.96	0.667
				SCML4	1.933	0.604
				ZFP385A	1.931	0.608
				RAB43	1.9	1.111
				IDI1	1.899	1.032
				PNP	1.891	1.222
				GEM	1.873	0.66
				EEF2K	1.871	0.485
				ADAMTS9	1.87	1.136
				HCN1	1.867	0.693
				IDI1	1.855	1.1
				CSPP1	1.852	0.647
				LMO4	1.837	1.46
				NEBL	1.795	1.007
				DACH1	1.78	1.131
				TPGS2	1.737	0.677
				RELN	1.733	0.597
				STOX2	1.73	0.737
				IL17RD	1.726	0.711
				FAM20A	1.721	0.888
				GAB1	1.716	1.081
				PLCL1	1.714	0.525
				C2CD2	1.711	0.779
				FAM181B	1.709	0.567
				HS6ST2	1.709	0.855
				IL13RA1	1.709	0.91
				SOX11	1.701	0.748
				CERCAM	1.686	0.579
				STEAP3	1.686	0.713
				FZD4	1.683	2.134
				TIPARP	1.675	0.681
				ABI2	1.668	0.448
				ADGRL2	1.665	0.778
				SACM1L	1.647	0.617
				MTIF3	1.646	0.595
				PHF21B	1.635	0.373
				SLC7A5	1.635	0.436
				HOXC12	1.634	0.608
				ADAMTS9	1.632	1.099
				CSPP1	1.631	0.544
				CAVIN2	1.627	2.251
				TSPAN12	1.618	0.74
				AMIGO2	1.612	1.041
				CLCN3	1.608	0.502
				STON2	1.607	0.725
				FLRT3	1.606	1.08
				SFRP2	1.604	1.119
				B3GALT1	1.599	0.831
				KAT2B	1.599	0.959
				WRAP53	1.595	1.016
				SERPINI1	1.591	0.78
				LYPD1	1.587	0.575
				TYW5	1.582	0.871
				ADAMTS9	1.574	1.021
				SLC16A13	1.571	0.516
				REEP5	1.555	1.056
				SLC66A3	1.553	0.43
				CDH6	1.544	0.53
				MARCKS	1.537	0.749
				IKZF2	1.536	0.525
				MOCS2	1.534	0.574
				INSYN2A	1.513	0.804
				NINJ1	1.512	0.484
				BBS4	1.489	0.6
				EPHA7	1.474	0.941
				EZR	1.464	0.939
				WNT2	1.459	0.772
				ETL4	1.45	0.607
				ARRB2	1.446	0.879
				AZI2	1.446	0.648
				SCCPDH	1.444	0.874
				AHR	1.436	0.968
				TEP1	1.435	0.68
				ADAMTS5	1.42	0.638
				ADAMTS9	1.413	0.797
				EBPL	1.409	0.821
				WWTR1	1.408	0.549
				SRXN1	1.4	0.478
				PDGFRL	1.383	0.685
				SGMS2	1.374	0.69
				CAVIN3	1.372	0.677
				ANK3	1.359	0.57
				RHBDF2	1.335	0.75
				TSPAN7	1.332	0.633
				CPED1	1.298	0.71
				MLLT3	1.294	0.471
				CYP51A1	1.288	0.672
				SCN7A	1.272	2.428
				CNRIP1	1.256	0.645
				EEA1	1.254	0.699
				IDO1	1.254	0.558
				TMEM41A	1.253	0.492
				GOLIM4	1.252	0.578
				YPEL4	1.252	0.777
				CHSY3	1.248	0.645
				SATB2	1.247	0.507
				REPS1	1.241	0.581
				MAGI3	1.214	0.507
				CD109	1.207	0.715
				GPAM	1.205	0.708
				NPRL2	1.202	0.565
				ARNT2	1.198	0.419
				MBOAT1	1.195	0.507
				CA13	1.191	0.439
				PLAAT3	1.188	0.455
				S1PR1	1.188	0.663
				TMTC4	1.181	0.36
				PER1	1.176	0.669
				ADGRL2	1.143	0.792
				GATA3	1.137	1.742
				CPD	1.119	0.566
				HEY1	1.111	0.761
				ROBO1	1.111	0.716
				SLITRK2	1.098	0.592
				ZFPM1	1.095	0.734
				LACTB2	1.093	0.563
				ALDH3A1	1.086	1.679
				ADGRL2	1.061	0.673
				ANXA7	1.06	0.461
				DOCK5	1.06	0.604
				CERS4	1.05	0.515
				LEF1	1.036	0.497
				CLCN6	1.032	0.522
				GUCY1A2	1.028	0.524
				STRN	1.026	0.528
				MRAS	1.023	1.542
				CAPN6	0.988	1.51
				MRAS	0.978	1.47
				ADH7	0.957	0.497
				BMPER	0.954	1.499
				MTNR1B	0.945	0.552
				ESRRB	0.94	2.542
				CPT1B	0.934	7.591
				FMO1	0.928	0.612
				SLC39A1	0.912	0.47
				PPM1L	0.907	0.344
				B3GNT5	0.894	0.439
				GXYLT2	0.892	1.708
				FMOD	0.886	2.719
				ASAP3	0.872	0.545
				RNF182	0.866	1.447
				CLSTN2	0.865	0.441
				KHDRBS3	0.861	0.458
				MAST2	0.85	0.449
				PARP8	0.809	1.708
				ACAA2	0.802	0.44
				PRR14	0.798	0.342
				TENT5A	0.773	2.707
				DUSP6	0.771	1.259
				ITGB8	0.77	1.595
				FOXP2	0.765	1.946
				SSBP2	0.752	0.388
				DACT1	0.744	2.115
				FIBIN	0.742	2.233
				IFT46	0.735	0.402
				WWC2	0.727	0.318
				HTRA1	0.722	2.124
				B4GALT6	0.716	0.364
				PCDH7	0.712	1.11
				TNC	0.709	1.043
				MAN1A1	0.707	1.217
				ZIC1	0.691	0.327
				LRIG1	0.69	1.345
				ANXA5	0.684	0.365
				PRICKLE1	0.678	1.088
				CCBE1	0.666	1.349
				SLC41A2	0.631	1.433
				PELI1	0.625	1.223
				CPN1	0.608	1.191
				IGF1	0.592	1.102
				GFI1	0.573	1.349
				EGFR	0.572	1.246
				TSLP	0.528	1.652
				VSTM2B	0.447	1.148
				RBM11	0.439	1.286
				FBXW9	0.435	1.066
				COL8A1	0.411	0.845
				HSD11B2	0.41	0.963
				FAM189A1	0.406	0.816
				TXNL4B	0.404	1.083
				POMT2	0.398	0.781
				COCH	0.384	1.045
				STRIP2	0.38	1.324
				DNM3	0.363	0.805
				AREG	0.359	1.916
				LRIG3	0.357	0.832
				RTL6	0.353	0.738
				KCNK13	-0.307	-0.822
				MYOG	-0.347	-0.785
				AWAT2	-0.349	-0.822
				ERICH6	-0.359	-0.729
				SORD	-0.381	-0.753
				SYNPO2L	-0.4	-0.912
				ATP1A2	-0.409	-0.866
				KLF5	-0.416	-0.859
				PLXND1	-0.416	-0.808
				KLHL40	-0.423	-0.849
				KLHL31	-0.43	-1.022
				TRIM16	-0.454	-0.903
				APOBEC2	-0.465	-1.143
				ITGA6	-0.473	-1.098
				MYOM2	-0.474	-1.178
				HSPA12A	-0.487	-0.828
				CD200	-0.521	-1.011
				TNS1	-0.535	-1.31
				TEAD4	-0.552	-1.056
				JPH2	-0.572	-0.873
				DLX3	-0.575	-1.066
				XIRP1	-0.591	-1.056
				MYO18B	-0.595	-1.039
				XIRP2	-0.645	-1.267
				POPDC2	-0.65	-1.303
				FOXC2	-0.697	-1.185
				EPHB2	-0.729	-1.288
				SLC20A1	-0.755	-0.341
				SH3RF1	-0.76	-0.456
				MMP15	-0.787	-1.361
				GNB4	-0.818	-0.433
				ADCY7	-0.839	-0.382
				ITGB4	-0.853	-0.462
				KCNQ4	-0.859	-1.38
				SERTAD4	-0.967	-0.631
				CLDN4	-1.234	-0.542
