# Supplementary material for: Antagonism Between DUX4 and DUX4c Highlights a Pathomechanism Operating Through β-Catenin in Facioscapulohumeral Muscular Dystrophy
Source: Front Cell Dev Biol. 2022 Sep 7;10:802573. doi: 10.3389/fcell.2022.802573 (PMC9490378; doi:10.3389/fcell.2022.802573)
Supplement: Supplementary file 3 [file Table3.XLSX]

## Sheet: CPM
Supplementary Table 3															Ganassi et al.
	Wang et al 2019		RAW Data as Counts per Million (CPM)
CPM	CTRL_01-0041	CTRL_01-0042	CTRL_01-0043	CTRL_01-0044	CTRL_01-0045	CTRL_01-0046	CTRL_01-0047	CTRL_01-0048	CTRL_01-0049	GR4_01-0025	GR4_01-0029	GR4_32-0003	GR4_32-0004	GR4_32-0005	GR4_32-0006
ENSG00000069482	0.0144375	0.0389222	0	0	0	0	0	0.0134616	0	0.177768	1.97889	1.66492	0.607993	1.08253	1.58519
ENSG00000075223	36.859	36.1328	30.1647	54.0786	22.4767	40.4267	46.9547	85.5755	31.017	78.218	18.1811	53.0396	46.7106	34.6903	50.6314
ENSG00000087245	19.0431	18.6048	17.0767	24.9633	14.1126	24.5205	43.3312	34.6233	17.5595	173.428	108.004	177.98	157.009	308.35	194.599
ENSG00000116857	33.5672	12.9741	26.6496	21.6854	10.8865	15.1198	23.4396	11.3481	11.0467	27.88	32.358	32.0616	21.0072	56.5624	39.7953
ENSG00000119729	174.867	183.907	174.332	229.336	153.765	163.887	146.148	242.471	145.046	200.345	176.168	162.33	182.272	119.079	161.807
ENSG00000130193	7.94064	8.57586	7.60349	8.79243	8.47024	9.72241	10.7573	6.79812	8.31199	7.18479	10.1264	10.8695	9.14085	13.3594	7.12151
ENSG00000138134	1.18388	0.544911	0.94732	0.874101	0.504497	0.786372	1.17009	0.91539	0.791618	4.96269	5.34919	3.82931	4.80104	5.33886	3.78552
ENSG00000139636	9.05233	11.8713	10.8568	9.24233	13.2231	11.6169	13.8901	9.75967	8.13208	24.7838	21.103	21.858	21.9297	25.0705	23.4939
ENSG00000148848	0.0433126	0.0908185	0.124647	0.0771266	0.0929337	0.0357442	0.188725	0.0403849	0.107948	22.1025	19.6189	14.9605	18.3236	41.5791	26.7589
ENSG00000154553	2281.43	1817	1320.55	1489.6	1083.98	1808.01	1972.44	2281.26	1646.35	2075.01	1410.92	2287.74	2115	1102.34	2314.82
ENSG00000167191	63.6262	91.9472	79.525	100.65	74.8515	82.3903	65.3742	85.4947	76.3552	78.9438	38.3874	61.3642	81.7226	83.2566	45.4026
ENSG00000171488	9.38439	8.19961	13.8857	9.85935	11.9353	10.0084	8.49261	8.07697	8.7078	26.0282	10.7911	20.9066	31.2173	63.5988	20.1106
ENSG00000172819	5.70282	6.47406	5.34737	5.01323	5.09808	5.00418	6.79409	6.67696	4.06604	10.9179	12.1671	12.1301	13.9419	22.7824	15.1421
ENSG00000176046	12.6617	10.7555	16.1169	14.397	8.24455	10.1156	18.0798	10.002	13.0257	40.7978	42.036	49.3767	34.8862	53.4378	41.2858
ENSG00000180340	0.17325	0.285429	0.324083	1.4654	0.159315	1.00084	1.0946	1.34616	0.143931	1.36289	2.24171	2.83036	2.13846	4.77299	2.22399
ENSG00000213626	9.48545	12.5459	9.67263	17.6106	11.7893	21.8397	24.6097	15.3193	14.537	44.042	46.6122	56.3218	63.2522	172.418	86.1679
ENSG00000271605	0.187688	0.0259481	0.23683	0.11569	0.0796575	0.250209	0.679409	0.376925	0.251878	2.19247	2.21079	3.52011	4.86394	2.63252	3.7382
ENSG00000003989	209.344	225.243	253.271	197.393	238.8	147.194	119.349	204.711	150.407	167.754	40.3663	63.1242	106.252	111.206	64.6614
ENSG00000042445	36.9889	38.4551	22.0501	46.9444	22.5298	67.5922	35.2915	55.6773	27.8506	35.0203	63.9893	65.2886	103.044	42.2926	60.0242
ENSG00000058804	5.42851	5.47506	6.99272	6.95425	8.01885	5.11142	4.60488	7.32312	5.32543	12.9771	5.45741	7.30186	12.5163	17.2959	11.1673
ENSG00000058866	2.25225	4.76148	2.50541	5.90018	1.51349	5.46886	4.94459	8.60197	4.74971	3.11094	4.28245	3.92445	3.94147	4.10871	5.29973
ENSG00000071282	259.284	269.912	253.657	353.934	275.097	273.657	719.305	345.008	327.766	206.492	276.844	193.416	248.564	94.5002	220.128
ENSG00000086300	0.895127	0.544911	0.68556	0.617013	0.504497	1.07233	1.5098	0.83462	0.53974	3.14057	3.03018	5.28017	6.60406	5.51108	4.63726
ENSG00000090530	0.981752	0.739522	0.847602	1.04121	0.889508	0.571907	1.01911	1.95193	0.611705	4.31088	4.12784	4.32879	3.9205	5.43727	7.35811
ENSG00000104419	22.2049	25.5589	25.2785	29.231	28.6767	33.0276	42.5385	31.6886	21.2657	75.4181	96.641	90.0483	101.744	139.253	113.637
ENSG00000106333	6.69901	4.25549	4.87371	5.27032	4.99187	5.39737	14.2676	6.47504	4.71373	51.0343	77.084	82.1281	63.0006	172.516	116.168
ENSG00000107099	1.55925	2.49102	2.72978	4.062	2.28351	6.21949	5.66174	3.17694	3.88612	15.7917	14.7025	15.9594	24.6132	25.6118	14.172
ENSG00000109787	17.917	13.1298	18.0614	18.279	18.839	15.2985	11.8519	15.5078	11.7303	35.4203	20.0981	26.6625	37.8842	55.037	29.8346
ENSG00000110090	8.5037	8.43314	4.89864	8.59961	11.0989	11.7956	10.1156	9.98852	6.04508	32.9167	16.2795	25.6873	29.6239	41.9974	21.1043
ENSG00000111716	162.826	130.83	156.034	167.3	133.24	185.834	353.368	220.69	120.83	91.7431	295.489	253.995	115.875	185.384	255.144
ENSG00000113763	0.028875	0.0129741	0.0124647	0.0642721	0.0265525	0.107233	0	0	0	0.192582	0	0.237846	0.39834	0.295236	0.0236595
ENSG00000114861	7.63745	8.62775	7.9525	6.94139	7.91264	6.18374	7.13379	7.68658	4.49783	21.3766	19.8508	19.3844	24.152	37.249	25.5523
ENSG00000115657	3.27732	4.63174	2.46802	4.12627	3.34561	4.11058	4.00096	3.95772	2.91459	5.59969	8.00833	6.20777	6.28958	5.83092	6.53002
ENSG00000117152	0.0433126	0.363274	0.174506	0.141399	0.358459	0.142977	0.490684	0.350002	0.215896	1.39252	0.819385	1.66492	0.775715	2.36189	1.27761
ENSG00000118407	101.799	104.96	94.6572	133.815	80.1088	78.8874	66.6198	127.01	83.0479	105.816	26.0039	75.6349	99.6898	59.5393	67.8791
ENSG00000120158	10.3806	9.56189	11.1809	8.84385	12.546	10.1156	7.4735	11.3751	11.1546	8.8884	4.66895	8.91921	9.14085	10.7023	10.9307
ENSG00000121900	0.851814	1.29741	0.324083	0.591304	1.48694	1.50126	2.45342	0.901928	0.395809	2.68134	3.89594	4.44771	2.55776	9.61978	4.9685
ENSG00000122756	16.4588	11.5599	10.9316	7.00566	32.4471	17.6934	8.83231	10.2981	6.11705	6.9774	7.42084	12.915	7.92487	7.67614	7.54738
ENSG00000124785	11.0014	8.67965	8.97461	8.45821	13.9268	9.72241	10.6063	7.57889	8.16806	17.2583	15.2282	20.5499	24.0262	48.6894	27.1138
ENSG00000126368	16.069	8.61478	22.9974	16.2094	18.3876	16.4423	26.7234	15.1039	30.3334	8.93285	7.34354	9.10949	7.84101	10.2841	6.55368
ENSG00000127419	7.85401	8.75749	7.69074	7.36559	10.5413	7.79223	10.1911	7.30966	8.45592	15.9251	15.6456	16.7919	13.9629	15.7951	17.9102
ENSG00000128513	5.64507	4.67066	5.98307	5.75878	5.89465	5.03993	4.15194	6.44812	4.42586	9.9402	4.90085	8.41973	9.26665	12.7936	9.36917
ENSG00000128606	0.822939	0.518963	0.835137	0.822683	1.50022	1.78721	2.2647	1.31924	1.0435	18.7101	9.61618	10.2987	16.4577	34.9363	23.8724
ENSG00000132334	2.12232	1.25848	1.99436	2.09527	1.38073	2.93102	3.96322	1.52116	1.97905	15.2881	12.2135	14.8416	17.7576	18.0586	11.0253
ENSG00000132517	0.0144375	0.0389222	0.0249295	0.0385633	0.0265525	0	0.0377449	0.0269232	0	0.355536	0.170061	0.0951382	0.146757	0.221427	0.165617
ENSG00000132669	8.66251	9.25051	9.52306	11.1448	10.5413	12.0815	8.79457	10.2847	8.34797	29.3614	15.893	31.3956	31.3431	47.1886	23.0917
ENSG00000133135	9.57208	7.10979	8.1644	11.8261	7.58073	6.97011	7.36026	13.0443	8.67182	4.74048	4.22061	7.15915	7.98776	1.86983	3.02842
ENSG00000134215	0.548626	0.973055	0.47366	0.411342	0.756746	1.00084	1.54754	1.17116	0.755635	3.42204	3.20024	3.61525	3.9205	3.17379	2.81548
ENSG00000135437	3.21957	3.33434	2.24365	3.07221	2.86767	2.57358	1.47205	3.45964	3.38237	5.83672	3.43214	3.75796	3.12382	3.93648	3.45429
ENSG00000136869	5.02426	4.54092	5.28505	5.01323	4.59358	6.64842	8.11516	4.6308	5.00159	17.0954	9.2606	17.8146	26.7517	25.0705	15.1894
ENSG00000137285	10.6549	10.2365	7.9899	8.32967	9.24026	11.2594	18.344	12.6808	9.75129	22.7099	34.0895	29.6831	25.0954	48.6402	41.6881
ENSG00000143797	1.79025	1.55689	1.80739	3.03364	1.72591	2.14465	2.00048	3.02886	1.47529	11.3772	5.65839	7.72998	10.3149	18.6245	14.0774
ENSG00000146674	9.99077	16.0619	14.0727	11.1705	7.24883	5.93353	12.2671	9.97506	7.84422	19.2434	20.3146	33.7027	19.0574	63.1806	26.404
ENSG00000146776	1.24163	0.856288	1.64535	1.22117	1.23469	1.39402	1.17009	1.02308	0.971531	6.04411	1.66969	3.40119	6.10089	5.21584	3.02842
ENSG00000147251	3.10407	2.20559	2.82949	2.6223	3.13319	4.14632	4.00096	2.51732	2.26691	14.6807	8.47213	12.6058	25.0535	23.8649	18.7383
ENSG00000150938	39.6743	91.3504	39.1268	83.5666	46.3739	81.5682	77.5658	86.2351	64.301	152.762	57.5888	123.347	192.65	190.821	100.931
ENSG00000151229	1.40044	0.986029	2.03175	2.37807	1.07538	1.64423	0.943623	1.80386	1.15144	5.52562	1.31411	3.25848	5.82834	5.48648	2.46059
ENSG00000153714	0.924002	1.0509	1.5207	1.86389	0.889508	1.67998	1.88725	0.99616	1.29537	4.31088	1.56147	3.90067	3.18672	9.34915	3.40697
ENSG00000159921	8.09945	10.6906	10.9565	10.6435	11.9619	9.68667	11.0593	11.9943	9.06762	18.1472	10.2346	11.6069	14.508	15.1801	9.10891
ENSG00000161013	13.9178	16.2954	14.6336	16.2866	15.5332	17.2287	18.948	17.1905	17.2717	32.6945	41.263	38.4596	35.2426	45.8354	38.636
ENSG00000162065	5.60176	5.89023	5.74624	6.65859	5.66896	6.18374	6.60536	7.59235	6.36893	8.5625	9.30698	9.29976	10.1682	8.56185	7.57104
ENSG00000164161	0.447563	0.376248	0.673096	0.488468	0.278801	0.464674	0.792644	1.27885	0.359826	0.325908	0.371042	0.190276	0.39834	0.0738091	0.402212
ENSG00000164694	3.94144	3.91817	1.84478	2.05671	1.2878	1.71572	5.02008	1.89809	2.55477	30.428	17.5317	23.4754	28.5128	118.611	37.9025
ENSG00000164850	1.47263	1.16767	2.25612	1.38828	2.4561	1.46551	2.18921	1.69616	1.33136	2.66652	3.4476	3.35362	4.69622	6.66742	2.48425
ENSG00000164933	7.29095	7.10979	7.81539	8.08543	9.46596	7.50628	6.60536	6.97312	5.68526	16.1769	6.01398	12.582	14.0677	21.0848	12.8471
ENSG00000165443	0.375376	0.207585	0.286689	0.308506	0.238972	0.42893	0.113235	0.296156	0.0719653	1.15549	0.927606	1.07031	0.419305	1.45158	0.402212
ENSG00000165449	0.433126	0.505989	1.70767	1.4654	1.24797	1.57274	1.0946	1.46732	3.05852	6.69593	1.76245	3.28227	2.51583	7.70075	3.83284
ENSG00000165490	0.765189	1.1028	0.336548	0.578449	0.995718	0.500418	0.566174	1.61539	0.287861	1.274	1.23681	0.808675	2.91417	1.15634	1.15932
ENSG00000165731	9.47102	8.7056	7.29187	9.24233	9.22699	7.64925	4.03871	8.30582	5.64927	3.34797	2.8292	4.7807	4.67525	3.91188	2.29497
ENSG00000166401	0.635251	0.661677	0.598307	0.758411	0.42484	1.25105	1.17009	0.969237	1.00751	8.82915	4.23607	5.51802	5.87027	9.00471	6.90858
ENSG00000166501	0.765189	0.518963	0.47366	0.706994	0.823127	2.21614	2.79312	0.390387	0.971531	3.00724	8.47213	4.66177	9.91657	4.18251	2.27131
ENSG00000168785	0.447563	0.311378	0.92239	2.66087	0.584155	2.00167	0.981368	1.10385	3.67023	11.7179	2.07165	1.87898	2.76741	8.70947	3.19403
ENSG00000170162	36.9745	62.1069	52.9128	60.9171	74.4797	37.3884	83.907	70.0677	50.9154	95.654	78.8619	70.212	70.6739	18.7229	105.356
ENSG00000171766	41.7678	39.4412	38.8277	24.5648	52.2818	31.4906	30.1959	48.3541	17.8834	51.1824	47.1842	24.2365	50.4843	32.4022	36.27
ENSG00000173848	19.8227	15.6986	16.8149	18.9217	19.6887	20.3384	14.8715	24.3925	15.6524	36.4128	18.8459	31.9189	47.7379	72.5051	64.5195
ENSG00000174306	35.2131	38.533	44.3495	49.0139	34.2129	38.282	28.5352	43.2656	36.3784	66.4112	28.0291	43.0501	55.8934	54.3481	31.893
ENSG00000177752	25.179	23.496	22.9974	26.493	19.0116	27.3085	25.5911	26.5867	12.0182	16.6509	20.3146	20.5736	13.8161	12.2769	20.6074
ENSG00000183688	10.5971	11.3004	16.0172	11.659	14.6437	10.2586	15.8906	8.87121	9.89523	37.7165	25.8184	41.837	27.6532	50.9529	28.699
ENSG00000185803	2.6565	3.03593	2.90428	2.50661	2.48266	3.9676	4.30292	2.53078	2.44682	7.68847	9.7244	9.72789	8.76348	15.2785	8.80134
ENSG00000188910	0	0.0389222	0.0124647	0.0514177	0.053105	0.0357442	0.0377449	0.0673081	0.0359826	0.014814	0.0773005	0	0.0209653	0.0738091	0
ENSG00000189060	118.676	103.78	99.9921	126.976	119.871	106.589	107.158	111.556	102.335	114.009	89.3593	158.286	135.289	130.691	99.5356
ENSG00000196208	5.57288	7.66767	15.2194	11.3633	8.93491	9.40072	8.49261	14.4443	10.5429	24.6209	4.54527	7.58727	10.9439	12.3261	7.38177
ENSG00000196935	0.837376	0.778444	1.6952	1.19546	1.23469	0.929348	0.868133	0.969237	0.755635	7.46626	4.066	5.80343	8.63769	9.22614	5.29973
ENSG00000198729	34.318	12.014	31.8474	13.3043	30.7743	18.5155	16.5323	30.4233	15.1127	65.552	28.864	25.4019	26.1227	24.726	31.3489
ENSG00000214274	0.433126	0.298404	0.274224	0.167108	0.623983	0.321698	1.05686	0.390387	0.611705	0.977724	1.31411	1.40329	0.880541	2.65713	2.46059
ENSG00000216490	0	0	0	0.0128544	0	0.142977	0.264215	0	0	0.29628	0.664784	0.356768	0.566062	0.147618	0.189276
ENSG00000000003	5.41407	3.28244	4.11336	4.12627	4.8591	4.03909	4.18969	4.50964	3.5263	9.00692	6.91066	7.46835	8.67962	14.565	9.62942
ENSG00000000005	0.0577501	0.0778444	0.112183	0.0514177	0.358459	0.0714883	0.264215	0	0	14.1177	9.18329	4.54285	2.68355	26.276	17.5317
One+ Log2	&	Zscore
One+ Log2	&	Zscore
first One+log2 and Zscore, then
Hierarchical clustering on rows and columns

## Sheet: Data Norm Morpheus
Supplementary Table 3															Ganassi et al.
Data used by Morpheus to generate heatmap
id	01-0041	01-0043	01-0045	01-0042	01-0044	01-0048	01-0046	01-0049	01-0047	01-0025	32-0004	01-0029	32-0003	32-0006	32-0005
ENSG00000042445	-0.41	-1.59	-1.54	-0.32	0.14	0.53	0.98	-1.06	-0.52	-0.54	1.96	0.85	0.9	0.71	-0.1
ENSG00000058866	-1.36	-1.13	-2.13	0.37	0.91	1.91	0.72	0.36	0.46	-0.65	-0.1	0.11	-0.11	0.64	0
ENSG00000075223	-0.26	-0.74	-1.43	-0.3	0.67	1.78	-0.04	-0.67	0.33	1.56	0.31	-1.93	0.62	0.51	-0.4
ENSG00000154553	1.02	-1.06	-1.81	0.15	-0.6	1.02	0.13	-0.22	0.46	0.66	0.73	-0.81	1.03	1.07	-1.75
ENSG00000119729	0.1	0.08	-0.62	0.38	1.62	1.93	-0.26	-0.95	-0.91	0.86	0.33	0.14	-0.32	-0.34	-2.05
ENSG00000071282	-0.05	-0.1	0.09	0.05	0.69	0.63	0.08	0.51	2.39	-0.59	-0.15	0.11	-0.75	-0.44	-2.45
ENSG00000164161	0.03	0.85	-0.67	-0.25	0.19	2.61	0.1	-0.32	1.25	-0.46	-0.16	-0.27	-1.08	-0.15	-1.66
ENSG00000133135	0.75	0.41	0.26	0.12	1.21	1.43	0.08	0.54	0.19	-0.7	0.37	-0.92	0.14	-1.54	-2.34
ENSG00000177752	0.8	0.47	-0.22	0.55	0.98	1	1.09	-1.85	0.86	-0.7	-1.36	0.02	0.06	0.07	-1.77
ENSG00000170162	-1.1	-0.29	0.5	0.08	0.04	0.36	-1.08	-0.38	0.77	1.07	0.38	0.63	0.36	1.3	-2.63
ENSG00000122756	1.04	0.13	2.6	0.25	-0.83	0	1.2	-1.11	-0.34	-0.84	-0.57	-0.71	0.49	-0.67	-0.64
ENSG00000126368	0.39	1.14	0.67	-0.86	0.41	0.27	0.44	1.72	1.46	-0.79	-1.04	-1.17	-0.75	-1.39	-0.51
ENSG00000120158	0.37	0.7	1.2	0.01	-0.32	0.77	0.26	0.69	-1.04	-0.3	-0.18	-2.96	-0.29	0.6	0.5
ENSG00000003989	0.79	1.13	1.03	0.92	0.68	0.74	0.14	0.18	-0.24	0.38	-0.45	-2.2	-1.39	-1.35	-0.37
ENSG00000165731	1.17	0.57	1.11	0.97	1.11	0.87	0.68	0.01	-0.7	-1.08	-0.4	-1.4	-0.35	-1.79	-0.77
ENSG00000118407	0.55	0.37	-0.06	0.63	1.25	1.12	-0.1	0.03	-0.53	0.65	0.5	-2.9	-0.21	-0.48	-0.82
ENSG00000167191	-0.47	0.39	0.15	0.95	1.3	0.67	0.53	0.23	-0.37	0.36	0.5	-2.42	-0.61	-1.78	0.57
ENSG00000111716	-0.21	-0.32	-0.74	-0.79	-0.14	0.59	0.14	-0.99	1.84	-1.72	-1.1	1.36	0.96	0.98	0.13
ENSG00000130193	-0.58	-0.81	-0.24	-0.17	-0.04	-1.4	0.51	-0.34	1.06	-1.11	0.17	0.73	1.12	-1.16	2.26
ENSG00000188910	-1.33	-0.84	0.71	0.17	0.64	1.23	0.05	0.06	0.13	-0.75	-0.51	1.6	-1.33	-1.33	1.47
ENSG00000116857	0.8	0.34	-1.39	-1.06	-0.06	-1.32	-0.77	-1.37	0.09	0.43	-0.13	0.73	0.71	1.14	1.85
ENSG00000113763	-0.5	-0.65	-0.52	-0.64	-0.19	-0.76	0.17	-0.76	-0.76	0.85	2.3	-0.76	1.19	-0.55	1.6
ENSG00000151229	-0.62	-0.09	-0.95	-1.05	0.15	-0.27	-0.4	-0.87	-1.1	1.64	1.74	-0.7	0.68	0.21	1.63
ENSG00000058804	-0.8	-0.19	0.15	-0.78	-0.21	-0.08	-0.94	-0.85	-1.18	1.37	1.28	-0.79	-0.09	0.98	2.13
ENSG00000109787	-0.33	-0.31	-0.22	-1	-0.29	-0.64	-0.67	-1.24	-1.22	1.18	1.33	-0.08	0.54	0.79	2.17
ENSG00000171488	-0.67	-0.04	-0.29	-0.88	-0.59	-0.9	-0.57	-0.79	-0.83	1	1.3	-0.45	0.63	0.57	2.51
ENSG00000128513	-0.41	-0.25	-0.29	-0.95	-0.36	-0.03	-0.74	-1.1	-1.27	1.26	1.05	-0.81	0.76	1.08	2.04
ENSG00000164933	-0.59	-0.42	0.06	-0.65	-0.34	-0.7	-0.52	-1.19	-0.83	1.43	1.06	-1.05	0.78	0.83	2.12
ENSG00000173848	-0.47	-0.78	-0.48	-0.91	-0.56	-0.08	-0.42	-0.91	-1.01	0.69	1.21	-0.56	0.44	1.8	2.03
ENSG00000153714	-1	-0.44	-1.04	-0.87	-0.17	-0.92	-0.31	-0.63	-0.15	1.12	0.62	-0.4	0.95	0.73	2.51
ENSG00000069482	-0.67	-0.7	-0.7	-0.61	-0.7	-0.67	-0.7	-0.7	-0.7	-0.32	0.42	1.87	1.61	1.54	1.03
ENSG00000115657	-0.95	-1.72	-0.9	0.05	-0.29	-0.42	-0.3	-1.28	-0.38	0.63	0.99	1.76	0.95	1.11	0.75
ENSG00000132517	-0.77	-0.66	-0.64	-0.51	-0.51	-0.64	-0.94	-0.94	-0.52	2.49	0.61	0.83	0.09	0.79	1.32
ENSG00000127419	-0.93	-0.99	-0.09	-0.62	-1.11	-1.13	-0.95	-0.72	-0.19	1.11	0.72	1.06	1.27	1.46	1.09
ENSG00000139636	-1.13	-0.71	-0.24	-0.5	-1.09	-0.96	-0.55	-1.38	-0.12	1.3	1	0.9	0.99	1.17	1.33
ENSG00000134215	-1.09	-1.19	-0.82	-0.57	-1.29	-0.37	-0.54	-0.82	-0.02	1.15	1.38	1.04	1.25	0.84	1.03
ENSG00000090530	-0.7	-0.82	-0.78	-0.93	-0.65	-0.03	-1.1	-1.06	-0.67	0.97	0.84	0.91	0.98	1.74	1.3
ENSG00000107099	-1.39	-0.92	-1.08	-1	-0.54	-0.78	-0.1	-0.59	-0.2	0.95	1.48	0.87	0.96	0.82	1.52
ENSG00000136869	-0.8	-0.73	-0.93	-0.94	-0.81	-0.92	-0.4	-0.81	-0.11	1.03	1.75	0.09	1.1	0.85	1.64
ENSG00000147251	-0.69	-0.78	-0.68	-1	-0.85	-0.88	-0.4	-0.98	-0.44	1	1.64	0.36	0.82	1.29	1.58
ENSG00000086300	-0.64	-0.83	-1.02	-0.97	-0.9	-0.69	-0.49	-0.98	-0.18	0.64	1.63	0.59	1.32	1.14	1.38
ENSG00000271605	-0.81	-0.75	-0.96	-1.04	-0.91	-0.58	-0.73	-0.73	-0.27	0.74	1.7	0.75	1.29	1.37	0.95
ENSG00000087245	-0.89	-0.99	-1.15	-0.91	-0.65	-0.36	-0.67	-0.96	-0.16	1.1	1.01	0.67	1.13	1.21	1.63
ENSG00000148848	-0.81	-0.76	-0.78	-0.78	-0.79	-0.81	-0.81	-0.77	-0.73	1.16	1.05	1.09	0.92	1.28	1.55
ENSG00000128606	-0.9	-0.9	-0.62	-1.06	-0.9	-0.69	-0.53	-0.8	-0.39	1.2	1.09	0.65	0.71	1.4	1.73
ENSG00000166401	-0.9	-0.93	-1.08	-0.88	-0.8	-0.65	-0.47	-0.63	-0.52	1.5	1.02	0.66	0.95	1.21	1.52
ENSG00000143797	-0.84	-0.83	-0.87	-0.96	-0.34	-0.34	-0.68	-1	-0.74	1.19	1.07	0.35	0.72	1.46	1.82
ENSG00000104419	-1.1	-0.91	-0.73	-0.9	-0.7	-0.58	-0.52	-1.16	-0.15	0.69	1.14	1.06	0.96	1.31	1.61
ENSG00000106333	-0.68	-0.89	-0.87	-0.97	-0.84	-0.7	-0.82	-0.91	-0.17	0.75	0.91	1.06	1.1	1.36	1.66
ENSG00000161013	-1.12	-1.01	-0.88	-0.77	-0.77	-0.65	-0.65	-0.64	-0.44	0.78	0.95	1.31	1.15	1.16	1.55
ENSG00000185803	-0.88	-0.76	-0.97	-0.7	-0.96	-0.94	-0.31	-0.99	-0.19	0.72	0.94	1.11	1.11	0.94	1.88
ENSG00000137285	-0.72	-1.16	-0.94	-0.78	-1.09	-0.44	-0.63	-0.85	0.14	0.49	0.65	1.16	0.93	1.49	1.75
ENSG00000213626	-1.17	-1.15	-0.94	-0.87	-0.5	-0.65	-0.26	-0.71	-0.12	0.54	0.95	0.6	0.82	1.31	2.12
ENSG00000114861	-0.64	-0.58	-0.59	-0.46	-0.78	-0.63	-0.94	-1.39	-0.74	0.94	1.14	0.82	0.79	1.23	1.83
ENSG00000172819	-0.66	-0.78	-0.87	-0.43	-0.9	-0.37	-0.9	-1.27	-0.34	0.58	1.07	0.79	0.79	1.23	2.07
ENSG00000164694	-0.46	-0.9	-1.07	-0.47	-0.84	-0.89	-0.94	-0.72	-0.31	1.01	0.96	0.59	0.81	1.18	2.07
ENSG00000132334	-0.74	-0.78	-1.05	-1.11	-0.75	-0.98	-0.47	-0.79	-0.19	1.19	1.36	0.95	1.16	0.84	1.37
ENSG00000138134	-0.48	-0.68	-1.12	-1.08	-0.74	-0.7	-0.83	-0.82	-0.49	1.25	1.2	1.36	0.89	0.87	1.36
ENSG00000176046	-0.71	-0.35	-1.31	-0.94	-0.52	-1.04	-1.03	-0.66	-0.19	1.04	0.8	1.08	1.33	1.06	1.45
ENSG00000117152	-1.19	-0.86	-0.46	-0.45	-0.94	-0.47	-0.94	-0.77	-0.2	1.13	0.29	0.36	1.43	0.99	2.08
ENSG00000183688	-0.92	-0.23	-0.38	-0.81	-0.76	-1.21	-0.97	-1.03	-0.24	1.25	0.71	0.59	1.43	0.77	1.78
ENSG00000110090	-0.72	-1.51	-0.32	-0.73	-0.7	-0.48	-0.22	-1.21	-0.46	1.39	1.22	0.27	0.99	0.68	1.78
ENSG00000146776	-0.63	-0.28	-0.63	-1.02	-0.65	-0.84	-0.49	-0.89	-0.69	1.75	1.77	-0.26	0.78	0.59	1.49
ENSG00000132669	-0.92	-0.76	-0.6	-0.81	-0.51	-0.64	-0.37	-0.98	-0.89	1.15	1.26	0.09	1.27	0.73	1.98
ENSG00000196935	-0.89	-0.34	-0.61	-0.93	-0.63	-0.79	-0.82	-0.95	-0.86	1.31	1.49	0.57	0.99	0.88	1.58
ENSG00000124785	-0.41	-0.78	0.02	-0.83	-0.88	-1.07	-0.63	-0.94	-0.48	0.41	1.03	0.18	0.74	1.26	2.38
ENSG00000121900	-0.78	-1.34	-0.29	-0.42	-1.04	-0.74	-0.28	-1.26	0.26	0.37	0.31	0.85	1.03	1.18	2.14
ENSG00000214274	-0.66	-0.99	-0.3	-0.93	-1.23	-0.74	-0.88	-0.32	0.37	0.25	0.11	0.7	0.8	1.83	1.99
ENSG00000146674	-0.65	-0.12	-1.14	0.09	-0.48	-0.65	-1.43	-1.02	-0.33	0.38	0.37	0.47	1.29	0.89	2.33
ENSG00000164850	-0.85	-0.08	0.08	-1.22	-0.95	-0.61	-0.86	-1.02	-0.14	0.25	1.48	0.79	0.73	0.11	2.31
ENSG00000180340	-1.23	-0.99	-1.26	-1.05	0.26	0.16	-0.16	-1.28	-0.07	0.17	0.74	0.81	1.14	0.8	1.97
ENSG00000165443	-0.26	-0.52	-0.67	-0.77	-0.46	-0.49	-0.11	-1.24	-1.1	1.51	-0.14	1.07	1.35	-0.18	2.02
ENSG00000162065	-1.21	-1.09	-1.15	-0.97	-0.38	0.27	-0.74	-0.59	-0.42	0.86	1.73	1.28	1.28	0.25	0.86
ENSG00000166501	-0.8	-1.06	-0.75	-1.02	-0.85	-1.15	0.09	-0.63	0.33	0.41	1.89	1.68	0.92	0.11	0.79
ENSG00000216490	-0.86	-0.86	-0.86	-0.86	-0.78	-0.86	-0.08	-0.86	0.5	0.65	1.74	2.1	0.91	0.15	-0.06
ENSG00000150938	-1.48	-1.5	-1.17	0.15	-0.02	0.04	-0.07	-0.53	-0.17	1.17	1.63	-0.75	0.75	0.35	1.61
ENSG00000165449	-1.48	-0.26	-0.62	-1.38	-0.44	-0.44	-0.36	0.52	-0.75	1.74	0.24	-0.22	0.62	0.85	1.97
ENSG00000168785	-1.16	-0.72	-1.02	-1.31	0.26	-0.58	-0.04	0.64	-0.68	2.17	0.31	0	-0.1	0.47	1.76
ENSG00000135437	0.04	-1.16	-0.36	0.16	-0.12	0.29	-0.72	0.21	-2.4	2.24	-0.07	0.26	0.59	0.29	0.75
ENSG00000198729	0.76	0.58	0.5	-1.62	-1.39	0.48	-0.65	-1.11	-0.91	2.26	0.13	0.36	0.06	0.55	0
ENSG00000159921	-1.54	-0.14	0.27	-0.26	-0.28	0.28	-0.72	-1.02	-0.1	2.26	1.19	-0.46	0.13	-1	1.4
ENSG00000174306	-0.57	0.35	-0.69	-0.21	0.75	0.25	-0.24	-0.44	-1.41	1.98	1.28	-1.48	0.23	-0.97	1.17
ENSG00000196208	-1.32	1.07	-0.23	-0.59	0.35	0.94	-0.1	0.17	-0.35	2.28	0.26	-1.77	-0.61	-0.68	0.55
ENSG00000189060	0.29	-0.89	0.36	-0.63	0.75	-0.14	-0.45	-0.73	-0.41	0.01	1.19	-1.66	2.27	-0.92	0.95
ENSG00000165490	-0.33	-1.31	0.1	0.28	-0.73	1.05	-0.9	-1.44	-0.75	0.56	2.47	0.5	-0.25	0.38	0.37
ENSG00000171766	0.45	0.22	1.16	0.27	-1.21	0.91	-0.44	-2.19	-0.57	1.09	1.05	0.84	-1.25	0.01	-0.35
