# Supplementary material for: Antagonism Between DUX4 and DUX4c Highlights a Pathomechanism Operating Through β-Catenin in Facioscapulohumeral Muscular Dystrophy
Source: Front Cell Dev Biol. 2022 Sep 7;10:802573. doi: 10.3389/fcell.2022.802573 (PMC9490378; doi:10.3389/fcell.2022.802573)
Supplement: Supplementary file 7 [file Table4.XLSX]

## Sheet: Foglio1
Supplementary Table 4									Ganassi et al.
Gene Ontologies referred to WNT/𝛽-catenin
GO ID	Category	LogP value	Enrichment	Gene Symbols
M38982	Chemical And Genetic Perturbations	-4.41259	9.64824	MMP2	RARG	ADAM12	SEMA3C	PDLIM3	MILR1
M38988	Chemical And Genetic Perturbations	-2.14744	7.68	RARG	SEMA3C	MILR1
M8482	Immunologic Signatures	-1.60342	4.8	RHOQ	NUPR1	STAMBPL1
M8477	Immunologic Signatures	-2.44939	6.43216	GAL	THEM6	LBH	LRRC8C
GO:0060070	GO Biological Processes	-2.597	5.33333	FZD2	RARG	GPRC5B	LMBR1L	TMEM9
GO:0016055	GO Biological Processes	-1.89979	3.61991	FZD2	RARG	GPRC5B	LMBR1L	TMEM9
GO:0198738	GO Biological Processes	-1.89203	3.6036	FZD2	RARG	GPRC5B	LMBR1L	TMEM9
GO:0060828	GO Biological Processes	-1.35914	3.84	GPRC5B	LMBR1L	TMEM9
GO:0030111	GO Biological Processes	-1.08398	2.94479	GPRC5B	LMBR1L	TMEM9
Genes used for Heatmap
Gene Symbol	Ensembl	description
MMP2	ENSG00000087245	matrix metallopeptidase 2
RARG	ENSG00000172819	retinoic acid receptor gamma
RHOQ	ENSG00000119729	ras homolog family member Q
GAL	ENSG00000069482	galanin and GMAP prepropeptide
FZD2	ENSG00000180340	frizzled class receptor 2
GPRC5B	ENSG00000167191	G protein-coupled receptor class C group 5 member B
SEMA3C	ENSG00000075223	semaphorin 3C
NUPR1	ENSG00000176046	nuclear protein 1, transcriptional regulator
THEM6	ENSG00000130193	thioesterase superfamily member 6
LMBR1L	ENSG00000139636	limb development membrane protein 1 like
ADAM12	ENSG00000148848	ADAM metallopeptidase domain 12
MILR1	ENSG00000271605	mast cell immunoglobulin like receptor 1
STAMBPL1	ENSG00000138134	STAM binding protein like 1
LBH	ENSG00000213626	LBH regulator of WNT signaling pathway
TMEM9	ENSG00000116857	transmembrane protein 9
LRRC8C	ENSG00000171488	leucine rich repeat containing 8 VRAC subunit C
PDLIM3	ENSG00000154553	PDZ and LIM domain 3
