# Supplementary material for: Antagonism Between DUX4 and DUX4c Highlights a Pathomechanism Operating Through β-Catenin in Facioscapulohumeral Muscular Dystrophy
Source: Front Cell Dev Biol. 2022 Sep 7;10:802573. doi: 10.3389/fcell.2022.802573 (PMC9490378; doi:10.3389/fcell.2022.802573)
Supplement: Supplementary file 9 [file Table1.XLSX]

## Sheet: Sheet1
Table S1		Ganassi et al.
Primers
Gene	Forward 5'-3'	Reverse 5'-3'
DUX4c overexpression	CAGAATGAGAGGTCACGCCA	CCTTCTCAAAGGCTCGGAGG
DUX4-fl (in FSHD/CTRL myoblasts)	CCTGGGATTCCTGCCTTCTA	AGCCAGAATTTCACGGAAGA
DUX4 in iDUX4 myoblasts	ACCTCTCCTAGAAACGGAGGC	CAGCAGAGCCCGGTATTCTTC
DUX4c endogenous	CACCAGAGTTTCAGCAAAAG	GTGTTCTTCCTGGCTGAG
PRAMEF1	GCTGCTTACACAGAAGGACCG	CTCTGGGAAGCAGGACAGG
ZSCAN4	TGCCTCCTGGATTCAAACA	AGTGTTCTATACCATCACTGGTCCT
MBD3L2	TTTTCCAAGCCTGCCTGTT	GCCATGTGGATTTCTCGTTT
TRIM43	CAGGAACTAATGGAAATGTGTCAT	GACTCACTCCTTGCCACGAT
KHDC1L	TGCCCGAAAACTTTCATTCT	AGCGAAGGTACGTGTCATCA
MYC	TGAGGAGGAACAAGAAGATG	ATCCAGACTCTGACCTTTTG
AXIN2	AAAGAGAGGAGGTTCAGATG	CTGAGTCTGGGAATTTTTCTTC
LGR5	AAATGCCTTATGCTTACCAG	ATCTTGAGCCTGAAACATTC
RPLP0	TGGTCATCCAGCAGGTGTTCGA	ACAGACACTGGCAACATTGCGG
TBP	CGGCTGTTTAACTTCGCTTC	CACACGCCAAGAAACAGTGA
CDKN1A	CCGAAGTCAGTTCCTTGTGG	CATGGGTTCTGACGGACAT
MYOG	CCAGGGGTGCCCAGCGAATG	AGCCGTGAGCAGATGATCC
MYOD	CACTACAGCGGCGACTCC	TAGGCGCCTTCGTAGCAG
MYF5	CTATAGCCTGCCGGGACA	TGGACCAGACAGGACTGTTACAT
MYMK	AAGATGAAGGAGAAGAAGGG	GTAGAAGCTGTGGACATAAG
MYH2	AACAATTGCAGTTACTGGTG	ATTTGATCTTCCAGAGTCCC
